# Supplementary material for: Metagenomic profiling of viral and microbial communities from the pox lesions of lumpy skin disease virus and sheeppox virus-infected hosts
Source: Front Vet Sci. 2024 Feb 14;11:1321202. doi: 10.3389/fvets.2024.1321202 (PMC10899707; doi:10.3389/fvets.2024.1321202)
Supplement: Supplementary file 1 [file Data_Sheet_1.zip]

Archive with 2 entries (2 files):
- Table 3.XLSX
- Tables S1,2,4&5 & Figures S1-6.DOCX
