# Supplementary material for: Metagenomic profiling of viral and microbial communities from the pox lesions of lumpy skin disease virus and sheeppox virus-infected hosts
Source: Front Vet Sci. 2024 Feb 14;11:1321202. doi: 10.3389/fvets.2024.1321202 (PMC10899707; doi:10.3389/fvets.2024.1321202)
Supplement: Supplementary file 1 [file Data_Sheet_1.zip › Table 3.XLSX]

## Sheet: SupTable3
Taxonomy string	Genus and species	LSDV_88	LSDV_89	LSDV_90	SPV_100	SPV_91	SPV_92	SPV_93	SPV_94	SPV_95	SPV_96	SPV_97	SPV_98	SPV_99
k__Archaea p__Euryarchaeota c__Methanobacteria o__Methanobacteriales f__Methanobacteriaceae	GGB27187_SGB39409	0	0	0	0.009	0	0	0	0	0	0	0	0	0
k__Archaea p__Euryarchaeota c__Methanobacteria o__Methanobacteriales f__Methanobacteriaceae	GGB31158_SGB44446	0	0	0	0.196	0	0	0	0	0	0	0	0	0
k__Bacteria p__Actinobacteria c__Actinomycetia o__Actinomycetales f__Actinomycetaceae	Flaviflexus_ciconiae	0	0	0	2.783	0	0	0	0	0	0	0	0	0
k__Bacteria p__Actinobacteria c__Actinomycetia o__Actinomycetales f__Actinomycetaceae	Trueperella_pyogenes	0	7.58	0	0	0.243	0	0	0	0.002	0	0	0	5.258
k__Bacteria p__Actinobacteria c__Actinomycetia o__Actinomycetales f__Actinomycetaceae	Trueperella_pecoris	0	0	0	0	1.514	0	0	0	0	0	0	0	0
k__Bacteria p__Actinobacteria c__Actinomycetia o__Corynebacteriales f__Corynebacteriaceae	Corynebacterium_pollutisoli	0	0	0	23.515	0	0	0	0	0	0	0	0	0
k__Bacteria p__Actinobacteria c__Actinomycetia o__Corynebacteriales f__Corynebacteriaceae	Corynebacterium_sp_Sa1YVA5	0	0	0	6.127	0	0	0	0	0	0	0	0	0
k__Bacteria p__Actinobacteria c__Actinomycetia o__Corynebacteriales f__Corynebacteriaceae	Corynebacterium_yudongzhengii	0	0	0	6.061	0	0	0	0	0	0	0	0	0
k__Bacteria p__Actinobacteria c__Actinomycetia o__Corynebacteriales f__Corynebacteriaceae	Corynebacterium_casei	0	0	0	4.87	0	0	0	0	0	0	0	0	0
k__Bacteria p__Actinobacteria c__Actinomycetia o__Corynebacteriales f__Corynebacteriaceae	Corynebacterium_stationis	0	0	0	4.263	0	0	0	0	0	0	0	0.124	0
k__Bacteria p__Actinobacteria c__Actinomycetia o__Corynebacteriales f__Corynebacteriaceae	Corynebacterium_xerosis	0	0	0	2.979	0	0	0	0	0	0	0	0.201	0
k__Bacteria p__Actinobacteria c__Actinomycetia o__Corynebacteriales f__Corynebacteriaceae	Corynebacterium_SGB61358	0	0	0	2.568	0	0	0	0	0	0	0	0	0
k__Bacteria p__Actinobacteria c__Actinomycetia o__Corynebacteriales f__Corynebacteriaceae	Corynebacterium_glutamicum	0	0	0	1.317	0	0	0	0	0	0	0	0.169	0
k__Bacteria p__Actinobacteria c__Actinomycetia o__Corynebacteriales f__Corynebacteriaceae	Corynebacterium_camporealensis	0	0	0	0.971	0	0	0	0	0	0	0	0	0
k__Bacteria p__Actinobacteria c__Actinomycetia o__Corynebacteriales f__Corynebacteriaceae	Corynebacterium_humireducens	0	0	0	0.253	0	0	0	0	0	0	0	0	0
k__Bacteria p__Actinobacteria c__Actinomycetia o__Corynebacteriales f__Corynebacteriaceae	Corynebacterium_freneyi	0	0	0	0.085	0	0	0	0	0	0	0	0	0
k__Bacteria p__Actinobacteria c__Actinomycetia o__Corynebacteriales f__Corynebacteriaceae	Corynebacterium_hindlerae	0	0	0	0	1.54	5.967	0	0	0	0	0	0	0
k__Bacteria p__Actinobacteria c__Actinomycetia o__Corynebacteriales f__Corynebacteriaceae	Corynebacterium_maris	0	0	0	0	0	0	0.873	2.666	0.126	0.326	0	0	0
k__Bacteria p__Actinobacteria c__Actinomycetia o__Corynebacteriales f__Corynebacteriaceae	Corynebacterium_mastitidis	0	0	0	0	0	0	0	0	0.152	0	0	0	0
k__Bacteria p__Actinobacteria c__Actinomycetia o__Corynebacteriales f__Corynebacteriaceae	Corynebacterium_occultum	0	0	0	0	0	0	0	0	0.057	0	0	0	0
k__Bacteria p__Actinobacteria c__Actinomycetia o__Corynebacteriales f__Corynebacteriaceae	Corynebacterium_marinum	0	0	0	0	0	0	0	0	0.018	0	0	0	0
k__Bacteria p__Actinobacteria c__Actinomycetia o__Corynebacteriales f__Corynebacteriaceae	Corynebacterium_urealyticum	0	0	0	0	0	0	0	0	0	0.582	0	0	0
k__Bacteria p__Actinobacteria c__Actinomycetia o__Corynebacteriales f__Corynebacteriaceae	Corynebacterium_phoceense	0	0	0	0	0	0	0	0	0	0	0	2.301	0
k__Bacteria p__Actinobacteria c__Actinomycetia o__Corynebacteriales f__Dietziaceae	Dietzia_aerolata	0	0	0	1.27	0	0	0	0	0	0	0	0	0
k__Bacteria p__Actinobacteria c__Actinomycetia o__Micrococcales f__Brevibacteriaceae	Brevibacterium_senegalense	0	0	0	1.406	0	0	0	0	0	0	0	0	0
k__Bacteria p__Actinobacteria c__Actinomycetia o__Micrococcales f__Dermabacteraceae	Brachybacterium_massiliense	0	0	0	2.924	0	0	0	0	0	0	0	0	0
k__Bacteria p__Actinobacteria c__Actinomycetia o__Micrococcales f__Dermabacteraceae	Brachybacterium_paraconglomeratum	0	0	0	0.005	0	0	0	0	0	0	0	0	0
k__Bacteria p__Actinobacteria c__Actinomycetia o__Micrococcales f__Dermabacteraceae	Brachybacterium_SGB87477	0	0	0	0	0	0	0.033	0	0	0	0	0	0
k__Bacteria p__Actinobacteria c__Actinomycetia o__Micrococcales f__Intrasporangiaceae	Janibacter_endophyticus	0	0	0	0	0	0	0.155	0	0	0	0	0	0
k__Bacteria p__Actinobacteria c__Actinomycetia o__Micrococcales f__Jonesiaceae	Flavimobilis_marinus	0	0	0	0	0	0	0.021	0	0	0	0	0	0
k__Bacteria p__Actinobacteria c__Actinomycetia o__Micrococcales f__Microbacteriaceae	Agrococcus_sp_KRD186	0	0	0	0	0	0	0.004	0	0	0	0	0	0
k__Bacteria p__Actinobacteria c__Actinomycetia o__Micrococcales f__Micrococcaceae	GGB71781_SGB98749	0	0	0	0.214	0	0	0	0	0	0	0	0	0
k__Bacteria p__Actinobacteria c__Actinomycetia o__Micrococcales f__Micrococcaceae	Micrococcus_luteus	0	0	0	0	0	0	0	0	0	0	0	0.013	0
k__Bacteria p__Actinobacteria c__Actinomycetia o__Micrococcales f__Micrococcaceae	Rothia_nasimurium	0	0	0	0	0	0	0	0	0	0	0	0.006	0
k__Bacteria p__Actinobacteria c__Actinomycetia o__Micrococcales f__Ornithinimicrobiaceae	Ornithinimicrobium_ciconiae	0	0	0	0	0	0	0.006	0	0	0	0	0	0
k__Bacteria p__Actinobacteria c__Actinomycetia o__Micrococcales f__Sanguibacteraceae	Sanguibacter_inulinus	0	0	0	0	0	0	0	0	0	0	0	0.826	0
k__Bacteria p__Actinobacteria c__Actinomycetia o__Propionibacteriales f__Propionibacteriaceae	Cutibacterium_acnes	0	0	0	1.689	0	0	0.563	0	0	0	12.94	3.958	10.273
k__Bacteria p__Actinobacteria c__CFGB30079 o__OFGB30079 f__FGB30079	GGB30069_SGB42979	0	0	0	0.677	0	0	0	0	0	0	0	0	0
k__Bacteria p__Actinobacteria c__Coriobacteriia o__Coriobacteriales f__Coriobacteriaceae	GGB30023_SGB42923	0	0	0	0.02	0	0	0	0	0	0	0	0	0
k__Bacteria p__Actinobacteria c__Coriobacteriia o__Eggerthellales f__Eggerthellaceae	Berryella_intestinalis	0	1.151	0	0	0	0	0	0	0	0	0	0	0
k__Bacteria p__Bacteroidetes c__Bacteroidia o__Bacteroidales f__Bacteroidaceae	Bacteroides_heparinolyticus	0	5.184	0	0	0	0	0	0	1.715	0	0	0	1.68
k__Bacteria p__Bacteroidetes c__Bacteroidia o__Bacteroidales f__Bacteroidaceae	Bacteroides_pyogenes	0	0	0	0	0	0	0	0	0.005	0	0	0	0
k__Bacteria p__Bacteroidetes c__Bacteroidia o__Bacteroidales f__Porphyromonadaceae	Porphyromonas_levii	0	0.208	0	0	43.853	0	0	0	0	0	0	0	0
k__Bacteria p__Bacteroidetes c__Bacteroidia o__Bacteroidales f__Prevotellaceae	Prevotella_sp_HUN102	0	0	0	0	0	0	0	0	0.598	0	0	0	0
k__Bacteria p__Bacteroidetes c__Flavobacteriia o__Flavobacteriales f__Weeksellaceae	Chryseobacterium_sp_cx_311	0	0	0	0	0	0	0.103	0	0	0	0	0	0
k__Bacteria p__Bacteroidetes c__Flavobacteriia o__Flavobacteriales f__Weeksellaceae	Chryseobacterium_indoltheticum	0	0	0	0	0	0	0	0	0	0	0	0.001	0
k__Bacteria p__Firmicutes c__Bacilli o__Bacillales f__Bacillaceae	Bacillus_licheniformis	0	0	0	0	0	0	0	0	0	0	87.06	0	0
k__Bacteria p__Firmicutes c__Bacilli o__Bacillales f__Planococcaceae	Planococcus_sp_Sa1BUA13	0	0	0	0	0	0	0.245	0	0	0	0	0	0
k__Bacteria p__Firmicutes c__Bacilli o__Bacillales f__Staphylococcaceae	Aliicoccus_persicus	0	0	0	2.791	0	0	0	0	0	0	0	0	0
k__Bacteria p__Firmicutes c__Bacilli o__Bacillales f__Staphylococcaceae	Jeotgalicoccus_psychrophilus	0	0	0	0.673	0	0	1.342	0	0.032	0	0	0	0
k__Bacteria p__Firmicutes c__Bacilli o__Bacillales f__Staphylococcaceae	Jeotgalicoccus_marinus	0	0	0	0.06	0	0	0	0	0	0	0	0	0
k__Bacteria p__Firmicutes c__Bacilli o__Bacillales f__Staphylococcaceae	Jeotgalicoccus_SGB94720	0	0	0	0	0	0	0.407	0	0	0	0	0	0
k__Bacteria p__Firmicutes c__Bacilli o__Bacillales f__Staphylococcaceae	Mammaliicoccus_sciuri	0	0.007	0	0.276	0	0	0.685	0	0	0	0	0	0
k__Bacteria p__Firmicutes c__Bacilli o__Bacillales f__Staphylococcaceae	Mammaliicoccus_vitulinus	0	0	0	0	0	0	6.877	0	0	0	0	0	0
k__Bacteria p__Firmicutes c__Bacilli o__Bacillales f__Staphylococcaceae	Staphylococcus_agnetis	0	0.136	0	0	0	0	0	0	0	0	0	0	0
k__Bacteria p__Firmicutes c__Bacilli o__Bacillales f__Staphylococcaceae	Staphylococcus_warneri	0	0	87.944	0	0	0	0	0	0	0	0	0	0
k__Bacteria p__Firmicutes c__Bacilli o__Bacillales f__Staphylococcaceae	Staphylococcus_epidermidis	0	0	12.056	0	0	0	0	0	0	0	0	0	0
k__Bacteria p__Firmicutes c__Bacilli o__Bacillales f__Staphylococcaceae	Staphylococcus_auricularis	0	0	0	0.672	0	0	0	0	0	0	0	0	0
k__Bacteria p__Firmicutes c__Bacilli o__Bacillales f__Staphylococcaceae	Staphylococcus_arlettae	0	0	0	0.489	0	0	0	0	0	0	0	0	0
k__Bacteria p__Firmicutes c__Bacilli o__Bacillales f__Staphylococcaceae	Staphylococcus_gallinarum	0	0	0	0.292	0	0	0	0	0	0	0	0	0
k__Bacteria p__Firmicutes c__Bacilli o__Bacillales f__Staphylococcaceae	Staphylococcus_xylosus	0	0	0	0.082	0	0	0.605	0	0	0	0	0	0
k__Bacteria p__Firmicutes c__Bacilli o__Bacillales f__Staphylococcaceae	Staphylococcus_equorum	0	0	0	0	0	0	8.17	0	0	0	0	0	0
k__Bacteria p__Firmicutes c__Bacilli o__Bacillales f__Staphylococcaceae	Staphylococcus_chromogenes	0	0	0	0	0	0	3.568	0	0.08	0	0	0	0
k__Bacteria p__Firmicutes c__Bacilli o__Bacillales f__Staphylococcaceae	Staphylococcus_succinus	0	0	0	0	0	0	1.081	0	0	0	0	0	0
k__Bacteria p__Firmicutes c__Bacilli o__Bacillales f__Staphylococcaceae	Staphylococcus_aureus	0	0	0	0	0	0	0.399	0	31.162	0.144	0	0	0
k__Bacteria p__Firmicutes c__Bacilli o__Lactobacillales f__Aerococcaceae	Aerococcaceae_bacterium_DSM_111176	0	0	0	14.288	0	0	0	0	0	0	0	0	0
k__Bacteria p__Firmicutes c__Bacilli o__Lactobacillales f__Aerococcaceae	Aerococcaceae_bacterium_DSM_111022	0	0	0	0.473	0	0	0	0	0	0	0	0	0
k__Bacteria p__Firmicutes c__Bacilli o__Lactobacillales f__Aerococcaceae	Aerococcus_urinaeequi	0	0	0	1.856	0	0	0	0	0	0	0	0	0
k__Bacteria p__Firmicutes c__Bacilli o__Lactobacillales f__Aerococcaceae	Fundicoccus_ignavus	0	0	0	3.39	0	0	0	0	0	0	0	0	0
k__Bacteria p__Firmicutes c__Bacilli o__Lactobacillales f__Aerococcaceae	Ruoffia_tabacinasalis	0	0	0	7.083	0	0	0	0	0	0	0	0	0
k__Bacteria p__Firmicutes c__Bacilli o__Lactobacillales f__Carnobacteriaceae	Carnobacterium_inhibens	0	0	0	0	0	0	0	0	0	0	0	0.871	0
k__Bacteria p__Firmicutes c__Bacilli o__Lactobacillales f__Carnobacteriaceae	Carnobacterium_mobile	0	0	0	0	0	0	0	0	0	0	0	0.497	0
k__Bacteria p__Firmicutes c__Bacilli o__Lactobacillales f__Carnobacteriaceae	Jeotgalibaca_arthritidis	0	0	0	0.553	0	0	0	0	0	0	0	0	0
k__Bacteria p__Firmicutes c__Bacilli o__Lactobacillales f__Carnobacteriaceae	Jeotgalibaca_porci	0	0	0	0.002	0	0	0.036	0	0	0	0	0	0
k__Bacteria p__Firmicutes c__Bacilli o__Lactobacillales f__Enterococcaceae	Enterococcus_faecalis	0	0.115	0	0	0	0	6.503	0	0	0	0	0	0
k__Bacteria p__Firmicutes c__Bacilli o__Lactobacillales f__Enterococcaceae	Enterococcus_aquimarinus	0	0	0	0.066	0	0	0.128	0	0	0	0	0.479	0
k__Bacteria p__Firmicutes c__Bacilli o__Lactobacillales f__Streptococcaceae	Streptococcus_dysgalactiae	0	34.184	0	0	1.414	0	0	0	0	0	0	0	0
k__Bacteria p__Firmicutes c__Bacilli o__Lactobacillales f__Streptococcaceae	Streptococcus_pluranimalium	0	0.095	0	0	0	0	0	1.896	0.244	8.578	0	0.593	0
k__Bacteria p__Firmicutes c__Bacilli o__Lactobacillales f__Streptococcaceae	Streptococcus_henryi	0	0	0	0.146	0	0	0	0	0	0	0	0	0
k__Bacteria p__Firmicutes c__Bacilli o__Lactobacillales f__Streptococcaceae	Streptococcus_entericus	0	0	0	0	0	0	1.008	0	9.291	11.278	0	0.039	0
k__Bacteria p__Firmicutes c__Bacilli o__Lactobacillales f__Streptococcaceae	Streptococcus_uberis	0	0	0	0	0	0	0	0	0.196	0	0	0	0
k__Bacteria p__Firmicutes c__Bacilli o__Lactobacillales f__Streptococcaceae	Streptococcus_ovuberis	0	0	0	0	0	0	0	0	0.162	0	0	0	0
k__Bacteria p__Firmicutes c__Bacilli o__Lactobacillales f__Streptococcaceae	Streptococcus_ovis	0	0	0	0	0	0	0	0	0	12.262	0	0	0
k__Bacteria p__Firmicutes c__Bacilli o__Lactobacillales f__Streptococcaceae	Streptococcus_sp_S784_96_1	0	0	0	0	0	0	0	0	0	2.586	0	0	0
k__Bacteria p__Firmicutes c__Bacilli o__Lactobacillales f__Streptococcaceae	Streptococcus_orisratti	0	0	0	0	0	0	0	0	0	0	0	0.933	0
k__Bacteria p__Firmicutes c__Bacilli o__Lactobacillales f__Streptococcaceae	Streptococcus_agalactiae	0	0	0	0	0	0	0	0	0	0	0	0.057	0
k__Bacteria p__Firmicutes c__CFGB1517 o__OFGB1517 f__FGB1517	GGB25199_SGB37131	0	0	0	0.041	0	0	0	0	0	0	0	0	0
k__Bacteria p__Firmicutes c__CFGB1517 o__OFGB1517 f__FGB1517	GGB29195_SGB41932	0	0	0	0.205	0	0	0	0	0	0	0	0	0
k__Bacteria p__Firmicutes c__CFGB76157 o__OFGB76157 f__FGB76157	GGB25229_SGB37165	0	0	0	0.059	0	0	0	0	0	0	0	0	0
k__Bacteria p__Firmicutes c__CFGB8207 o__OFGB8207 f__FGB8207	GGB25207_SGB37140	0	0	0	0.027	0	0	0	0	0	0	0	0	0
k__Bacteria p__Firmicutes c__CFGB8213 o__OFGB8213 f__FGB8213	GGB25230_SGB37166	0	0	0	0.024	0	0	0	0	0	0	0	0	0
k__Bacteria p__Firmicutes c__CFGB8227 o__OFGB8227 f__FGB8227	GGB25250_SGB37186	0	0	0	0.878	0	0	0	0	0	0	0	0	0
k__Bacteria p__Firmicutes c__CFGB8227 o__OFGB8227 f__FGB8227	GGB28535_SGB41138	0	0	0	0.082	0	0	0	0	0	0	0	0	0
k__Bacteria p__Firmicutes c__Clostridia o__Eubacteriales f__Clostridiaceae	GGB25212_SGB37145	0	0	0	0.081	0	0	0	0	0	0	0	0	0
k__Bacteria p__Firmicutes c__Clostridia o__Eubacteriales f__Clostridiaceae	GGB29233_SGB41982	0	0	0	0.217	0	0	0	0	0	0	0	0	0
k__Bacteria p__Firmicutes c__Clostridia o__Eubacteriales f__Peptostreptococcaceae	Peptostreptococcus_porci	0	3.786	0	0	0	0	0	0	0	0	0	0	2.817
k__Bacteria p__Firmicutes c__Clostridia o__Eubacteriales f__Peptostreptococcaceae	Peptostreptococcus_sp_D1	0	0.684	0	0	0	0	0	0	0	0	0	0	0
k__Bacteria p__Firmicutes c__Erysipelotrichia o__Erysipelotrichales f__Erysipelotrichaceae	Erysipelotrichaceae_bacterium_NK3D112	0	0	0	0.254	0	0	0	0	0	0	0	0	0
k__Bacteria p__Firmicutes c__Erysipelotrichia o__Erysipelotrichales f__Erysipelotrichaceae	GGB29514_SGB42296	0	0	0	0.038	0	0	0	0	0	0	0	0	0
k__Bacteria p__Firmicutes c__Tissierellia o__Tissierellales f__Peptoniphilaceae	Helcococcus_ovis	100	39.486	0	0	26.265	0.649	0	0	5.731	0	0	0	22.938
k__Bacteria p__Firmicutes c__Tissierellia o__Tissierellales f__Peptoniphilaceae	Helcococcus_kunzii	0	0.111	0	0	0	0	0	0	0	0	0	0	0
k__Bacteria p__Firmicutes c__Tissierellia o__Tissierellales f__Peptoniphilaceae	Peptoniphilus_indolicus	0	0.154	0	0	0.648	0	0	0	0	0	0	0	0.252
k__Bacteria p__Fusobacteria c__Fusobacteriia o__Fusobacteriales f__Fusobacteriaceae	Fusobacterium_necrophorum	0	7.009	0	0	16.356	12.18	0	2.616	36.45	2.615	0	0	45.57
k__Bacteria p__Fusobacteria c__Fusobacteriia o__Fusobacteriales f__Leptotrichiaceae	Caviibacter_abscessus	0	0	0	0	0	0	0	0	0.021	0	0	0	0
k__Bacteria p__Proteobacteria c__Alphaproteobacteria o__Rhodobacterales f__Rhodobacteraceae	Paracoccus_alcaliphilus	0	0	0	0.187	0	0	0	0	0	0	0	0	0
k__Bacteria p__Proteobacteria c__Betaproteobacteria o__Burkholderiales f__Alcaligenaceae	Oligella_ureolytica	0	0	0	0.005	0	0	0	0	0	0	0	0	0
k__Bacteria p__Proteobacteria c__Betaproteobacteria o__Burkholderiales f__Alcaligenaceae	Oligella_urethralis	0	0	0	0	0	0	0	0	0	0.406	0	0	0
k__Bacteria p__Proteobacteria c__Epsilonproteobacteria o__Campylobacterales f__Arcobacteraceae	Aliarcobacter_skirrowii	0	0	0	0.017	0	0	0	0	0	0	0	0	0
k__Bacteria p__Proteobacteria c__Gammaproteobacteria o__Alteromonadales f__Idiomarinaceae	Pseudidiomarina_indica	0	0	0	0.038	0	0	0	0	0	0	0	0	0
k__Bacteria p__Proteobacteria c__Gammaproteobacteria o__Enterobacterales f__Enterobacteriaceae	Escherichia_coli	0	0	0	0	0	31.276	17.155	0	0	0	0	0	0
k__Bacteria p__Proteobacteria c__Gammaproteobacteria o__Enterobacterales f__Morganellaceae	Proteus_mirabilis	0	0	0	0	0	0	9.942	0	0	0	0	0	0
k__Bacteria p__Proteobacteria c__Gammaproteobacteria o__Moraxellales f__Moraxellaceae	Acinetobacter_indicus	0	0	0	0.418	0	0	0	0	0	0	0	0	0
k__Bacteria p__Proteobacteria c__Gammaproteobacteria o__Moraxellales f__Moraxellaceae	Acinetobacter_pseudolwoffii	0	0	0	0.038	0	0	8.111	0	0.689	0	0	0	0
k__Bacteria p__Proteobacteria c__Gammaproteobacteria o__Moraxellales f__Moraxellaceae	Acinetobacter_lwoffii	0	0	0	0	0	0	0.66	0	0	0	0	0	0
k__Bacteria p__Proteobacteria c__Gammaproteobacteria o__Moraxellales f__Moraxellaceae	Moraxella_bovis	0	0.065	0	0	0	0	0	0	0.167	9.964	0	0	0
k__Bacteria p__Proteobacteria c__Gammaproteobacteria o__Moraxellales f__Moraxellaceae	Moraxella_bovoculi	0	0	0	0	0	0	23.477	0	4.708	20.53	0	0	0
k__Bacteria p__Proteobacteria c__Gammaproteobacteria o__Moraxellales f__Moraxellaceae	Moraxella_boevrei	0	0	0	0	0	0	0	10.093	0	0.705	0	0	0
k__Bacteria p__Proteobacteria c__Gammaproteobacteria o__Moraxellales f__Moraxellaceae	Psychrobacter_pasteurii	0	0	0	0	0.543	0	0	0	0	0	0	0.11	0
k__Bacteria p__Proteobacteria c__Gammaproteobacteria o__Moraxellales f__Moraxellaceae	Psychrobacter_faecalis	0	0	0	0	0	0	3.983	0	0	0	0	38.051	0
k__Bacteria p__Proteobacteria c__Gammaproteobacteria o__Moraxellales f__Moraxellaceae	Psychrobacter_maritimus	0	0	0	0	0	0	0.367	0	0	0	0	0	0
k__Bacteria p__Proteobacteria c__Gammaproteobacteria o__Pasteurellales f__Pasteurellaceae	Bibersteinia_trehalosi	0	0	0	0	0	0	0	0	2.047	0	0	0	0
k__Bacteria p__Proteobacteria c__Gammaproteobacteria o__Pasteurellales f__Pasteurellaceae	Mannheimia_varigena	0	0	0	0	7.624	0	0	0	0	0	0	0	0
k__Bacteria p__Proteobacteria c__Gammaproteobacteria o__Pasteurellales f__Pasteurellaceae	Mannheimia_haemolytica	0	0	0	0	0	0	0	82.728	6.184	19.448	0	0.021	0
k__Bacteria p__Proteobacteria c__Gammaproteobacteria o__Pasteurellales f__Pasteurellaceae	Mannheimia_pernigra	0	0	0	0	0	0	0	0	0	3.774	0	0	0
k__Bacteria p__Proteobacteria c__Gammaproteobacteria o__Pseudomonadales f__Pseudomonadaceae	Pseudomonas_aeruginosa	0	0	0	0	0	49.928	3.491	0	0	0	0	0	0
k__Bacteria p__Proteobacteria c__Gammaproteobacteria o__Pseudomonadales f__Pseudomonadaceae	Pseudomonas_viridiflava	0	0	0	0	0	0	0	0	0	0.326	0	0	0
k__Bacteria p__Proteobacteria c__Gammaproteobacteria o__Pseudomonadales f__Pseudomonadaceae	Pseudomonas_fragi	0	0	0	0	0	0	0	0	0	0	0	28.262	0
k__Bacteria p__Proteobacteria c__Gammaproteobacteria o__Pseudomonadales f__Pseudomonadaceae	Pseudomonas_lactis	0	0	0	0	0	0	0	0	0	0	0	20.269	0
k__Bacteria p__Proteobacteria c__Gammaproteobacteria o__Pseudomonadales f__Pseudomonadaceae	Pseudomonas_fluorescens	0	0	0	0	0	0	0	0	0	0	0	1.849	0
k__Bacteria p__Proteobacteria c__Gammaproteobacteria o__Pseudomonadales f__Pseudomonadaceae	Pseudomonas_grimontii	0	0	0	0	0	0	0	0	0	0	0	0.368	0
k__Bacteria p__Spirochaetes c__Spirochaetia o__Spirochaetales f__Treponemataceae	Treponema_pedis	0	0	0	0	0	0	0	0	0	0	0	0	11.213
k__Bacteria p__Tenericutes c__Mollicutes o__Mycoplasmatales f__Mycoplasmataceae	Mesomycoplasma_ovipneumoniae	0	0	0	0	0	0	0	0	0.164	0	0	0	0
k__Bacteria p__Tenericutes c__Mollicutes o__Mycoplasmatales f__Mycoplasmataceae	Mesomycoplasma_conjunctivae	0	0	0	0	0	0	0	0	0	6.474	0	0	0
k__Bacteria p__Tenericutes c__Mollicutes o__Mycoplasmatales f__Mycoplasmataceae	Ureaplasma_diversum	0	0.044	0	0	0	0	0	0	0	0	0	0	0
